# Supplementary material for: Activation of Pvt1b isoform contributes to local Pvt1 abundance to repress Myc during stress
Source: PLoS Genet. 2025 Jul 31;21(7):e1011790. doi: 10.1371/journal.pgen.1011790 (PMC12312954; doi:10.1371/journal.pgen.1011790)
Supplement: S1 Table — Annotated Pvt1 reads, indicating Ensemble transcript annotations and number of reads in KrasLA2/+; p53LSL/LSL; Rosa26-CreERT2 (KPR) lung adenocarcinoma (LUAD) cell line in the absence and presence of Tamoxifen (Tam)-mediated p53 restoration and activation by oncogenic stress. Bolded lines highlight the 18 transcripts with ≥5 reads, plotted in Fig 6C and 6D. (XLSX) [file pgen.1011790.s001.xlsx]

## Sheet: Sheet1
Supplementary Table 1. Long read sequencing detection of Pvt1 isoforms
Transcript	ISOFORM	ql1_kpr_noTam_aln	ql2_kpr_24hTam_aln
ENSMUST00000244191.1	A	6	3e-05
ENSMUST00000242101.1	A	1	0
ENSMUST00000181657.9	A	0	0
ENSMUST00000182075.8	A	0	0
ENSMUST00000246634.1	A	2	0
ENSMUST00000182380.8	A	0	0
ENSMUST00000182476.8	A	0	0
ENSMUST00000182956.9	A	0	0
ENSMUST00000183028.2	A	0	0
ENSMUST00000240843.1	A	0	0
ENSMUST00000245780.1	A	1.99999	0
ENSMUST00000245596.1	A	13	3
ENSMUST00000243276.1	A	11	5
ENSMUST00000241005.1	A	1	0
ENSMUST00000241265.1	A	0	0
ENSMUST00000241314.1	A	0	0
ENSMUST00000241369.1	A	0	0
ENSMUST00000246413.1	A	4	2
ENSMUST00000241470.1	A	0	0
ENSMUST00000246917.1	A	2	1
ENSMUST00000241599.1	A	0	1
ENSMUST00000246211.1	A	0	0
ENSMUST00000241696.1	A	0	0
ENSMUST00000246679.1	A	12	7
ENSMUST00000241750.1	A	0	0
ENSMUST00000245438.1	A	12.6664	7.68642
ENSMUST00000242185.1	A	0	0
ENSMUST00000242888.1	A	8	5
ENSMUST00000241856.1	A	0	0
ENSMUST00000241882.1	A	0	0
ENSMUST00000241907.1	A	0	0
ENSMUST00000182141.2	A	0	0
ENSMUST00000181416.9	A	0	0
ENSMUST00000245928.1	A	0	0
ENSMUST00000242128.1	A	0	0
ENSMUST00000244919.1	A	15	10
ENSMUST00000240929.1	A	126	106.464
ENSMUST00000242245.1	A	0	0
ENSMUST00000243448.1	A	43	41
ENSMUST00000241400.1	A	1	1
ENSMUST00000242516.1	A	0	0
ENSMUST00000242593.1	A	0	0
ENSMUST00000242634.1	A	0	0
ENSMUST00000241537.1	A	5	5
ENSMUST00000241721.1	A	1	1
ENSMUST00000241771.1	A	1	1
ENSMUST00000243204.1	A	0	1
ENSMUST00000243231.1	A	0	0
ENSMUST00000243254.1	A	0	0
ENSMUST00000242214.1	A	1	1
ENSMUST00000242330.1	A	2	2
ENSMUST00000245508.1	A	0	0
ENSMUST00000243474.1	A	0.5	0
ENSMUST00000243526.1	A	1	0
ENSMUST00000243593.1	A	0	0
ENSMUST00000242446.1	A	3	3
ENSMUST00000243734.1	A	0	0
ENSMUST00000243125.1	A	2	2
ENSMUST00000243652.1	A	1	1
ENSMUST00000241675.1	A	0	0
ENSMUST00000244029.1	A	0	0
ENSMUST00000243946.1	A	1.5	1.5
ENSMUST00000245049.1	A	7	7
ENSMUST00000244210.1	A	0	0
ENSMUST00000244231.1	A	0	0
ENSMUST00000244293.1	A	0	0
ENSMUST00000244426.1	A	0	0
ENSMUST00000244444.1	A	0	0
ENSMUST00000246057.1	A	1	1
ENSMUST00000244749.1	A	0	0
ENSMUST00000244794.1	A	0	0
ENSMUST00000246367.1	A	2	2
ENSMUST00000244968.1	A	0.5	0.5
ENSMUST00000246389.1	A	2	2
ENSMUST00000245080.1	A	0	1
ENSMUST00000245148.1	A	1	0
ENSMUST00000245268.1	A	0	1
ENSMUST00000245359.1	A	0.00041	0.00189
ENSMUST00000244474.1	A	9	11
ENSMUST00000180432.10	A	3	4
ENSMUST00000244082.1	A	1.99979	2.99948
ENSMUST00000240949.1	A	2	3
ENSMUST00000245534.1	A	0	0
ENSMUST00000241949.1	A	1	0
ENSMUST00000245635.1	A	0	0
ENSMUST00000246320.1	A	0	0
ENSMUST00000245676.1	A	0	0
ENSMUST00000245730.1	A	0	0
ENSMUST00000243399.1	A	4	6
ENSMUST00000245858.1	A	0	1
ENSMUST00000240891.1	A	6	11
ENSMUST00000243971.1	A	2	4
ENSMUST00000246016.1	A	0	0
ENSMUST00000246005.1	A	2	4
ENSMUST00000242036.1	A	0	0
ENSMUST00000246245.1	A	1	0
ENSMUST00000246305.1	A	1	0
ENSMUST00000246728.1	A	2	4
ENSMUST00000240864.1	A	0.59017	1.37189
ENSMUST00000243100.1	A	1	3
ENSMUST00000246428.1	A	0	0
ENSMUST00000246437.1	A	0	0
ENSMUST00000246471.1	A	0	0
ENSMUST00000246519.1	A	0	0
ENSMUST00000245459.1	A	1	3
ENSMUST00000241825.1	A	1	4
ENSMUST00000245489.1	A	1e-05	2
ENSMUST00000246648.1	A	0	2
ENSMUST00000246736.1	A	0	1
ENSMUST00000246818.1	A	1	0
ENSMUST00000246839.1	A	0	0
ENSMUST00000246876.1	A	0	0
ENSMUST00000246888.1	A	0	0
ENSMUST00000243814.1	A	0	4
ENSMUST00000246965.1	A	1	0
ENSMUST00000245946.1	B	0	1.11726
ENSMUST00000243675.1	B	0	2
ENSMUST00000241164.1	B	0	0
ENSMUST00000242731.1	B	0	0
ENSMUST00000242976.1	B	0	0.62758
ENSMUST00000183297.9	B	0	5
ENSMUST00000245657.1	B	0	5.30798
ENSMUST00000244054.1	B	0	0
ENSMUST00000245230.1	B	0	0
ENSMUST00000243779.1	B	0	10
ENSMUST00000246149.1	B	0	0
ENSMUST00000241791.1	B	0	0
ENSMUST00000246491.1	B	0	10
ENSMUST00000246701.1	B	0	0
