# Supplementary material for: Activation of Pvt1b isoform contributes to local Pvt1 abundance to repress Myc during stress
Source: PLoS Genet. 2025 Jul 31;21(7):e1011790. doi: 10.1371/journal.pgen.1011790 (PMC12312954; doi:10.1371/journal.pgen.1011790)
Supplement: S2 Table — List of constructs, gRNAs, primers, and smRNA-FISH probes in this study. (XLSX) [file pgen.1011790.s002.xlsx]

## Sheet: Sheet1
Supplementary Table 2: Oligonucleotides
pTetris lncRNAs
pTetris-Pvt1a	CGTGACGTCACGGGCCACCCGCCAGCCCCGCGCTCTACCAGGCAGAGCGCGTGTGGCCGCCGAGCACATGGACCCACTGGTCAAGCGGGCTCGGCAAGGCCAGGATGAAGAGAAGCTACGAACTTAGCATTCCCAGAGCCCCCCGAGTGGATATCCGCGTGGAAAGGATGTTGGCAGCCCCGGTGACCTCGGAGTCACGGCTGGATCCACCCTCTTgtctgattttcttaactctactacggtaagaagatgccctccaTCAGCAGGCCGTGTCTGCTGGGACCTCTCTGGAGACTTCCTGAACCCTGTGGATTTACAGTAAGATGCAGTTTCCTGGGGAGTAATTCTGGTGGATACAAATTCCGGAGTATTACACCTGGCTTGCCTGGAGATGTTACA…
pTetris-Pvt1b	CTTCTTAAAGCTCTAGCCAGTGGGAAAGCGTTTGTGTTTCTATCCTTGGAGCTCCAAGTGGGACTTCTTAAAAGATTTAGAAGGAGCAAAGCTGTCAGGAAATCAGAAACGTCACATGGACTCCATGACTGGGAAAAACCTCGTGGTGGCCTGCTCTCAGTGCTTGGATGTGTGCTAGTTACATCTCGGAGgtctgattttcttaactctactacggtaagaagatgccctccaTCAGCAGGCCGTGTCTGCTGGGACCTCTCTGGAGACTTCCTGAACCCTGTGGATTTACAGTAAGATGCAGTTTCCTGGGGAGTAATTCTGGTGGATACAAATTCCGGAGTATTACACCTGGCTTGCCTGGAGATGTTACAAGTAGCTGGATGGATTCTTCAGCCT…
pTetris-lincRNA-p21	CACTCCCCACGCCCAGGACCAAGTCGCCTGAGCCCCATAGCCACAACTCTCTGCCGGCCTTGCCCGGGCTTGCCTTCGGTTGCATCATCTCCCAGCTTTGCCAGGGGTGCAGAAGTGAACCACCCACTCAGCGCTGGAAAAACCAGCTAATTATATCTCCAAAGACCCAGGGCAAGAACTTGTGGACAACCTCAGCTGGCCTGGCCTGTCCCACTCGCTTTCCATTTCCCCCCACCCTGAGACAGGATGCCACTGTGTAGCCCAGTGTAGTGAACACTTGGAATACAAAATAAAGATGGTGGAATGAGACATTCCGTCTCCAGTTCCTAACATCAGAAGTGAGCACCTGTGTGTCACCAGCAACATATTGGAGGCCAGCTGCCTACACCAATCAGAAAC…
Generation and genotyping of 1bPAS mutant
HDR 1bPAS gRNA	TCTATCCTTGGAGCTCCAAG
HDR 1bPAS template	5’_CACGAGGTTTTTCCCAGTCATGGAGTCCATGTGACGTTTCTGATTTCCTGACAGCTTTGCTCCTTCTAAATCTTTTAAGAAGTCCCACTTCACACAAAAAACCAACACACAGATCTAATGAAAATAAAGATCTTTTATTGGAGCTCCAAGGATAGAAACACAAACGCTTTCCCACTGGC_3’
Genotyping FOR	ACTTGCACAGTCCTATGGTCA
Genotyping REV	CGTAAGGCACATCCTCACCT
CRISPR/Cas9 mutagenesis
gTom	GGCCACGAGTTCGAGATCGA
gRE	g ATATGGGCAGTGACAAGTTT
gSS	GTGTGCTAGTTACATCTCGG
g1	g AAACACAAACGCTTTCCCAC
g2	g TTCTTAAAGCTCTAGCCAGT
g3	g AAGTCCCACTTGGAGCTCCA
g4	g TCTATCCTTGGAGCTCCAAG
g5	GACTTCTTAAAAGATTTAGA
g6	g TTAGAAGGAGCAAAGCTGTC
g7	g AGGAAATCAGAAACGTCACA
g8	g CGTCACATGGACTCCATGAC
g9	GACTGGGAAAAACCTCGTGG
g10	GGTGGCCTGCTCTCAGTGCT
g11	GATGTGTGCTAGTTACATCT
qPCR primers
		Forward	Reverse
Pvt1a	Pvt1 exon 1a/ exon 2	ACTTAGCATTCCCAGAGCCC	TGGAGGGCATCTTCTTACCG
Pvt1b	Pvt1 exon 1b/ exon 2	CCATGACTGGGAAAAACCTCG	TGGAGGGCATCTTCTTACCG
Total Pvt1a+b	Pvt1 exon 9/ exon 10	GTTCCCACCTCACTTCCAGC	GGTTCAACATGGCTGCTGTG
Nascent Pvt1+b	Pvt1 exon 1b/intron	CCATGACTGGGAAAAACCTCG	CCAGCACAATAGCCCACAATG
Myc	Myc exon 2/ exon 3	TCCTGTACCTCGTCCGATTC	GTTTGCCTCTTCTCCACAGAC
LincRNA-p21		CCTGTCCCACTCGCTTTC	GGAACTGGAGACGGAATGTCTC
Cdkn1a/p21		TCCACAGCGATATCCAGACA	GGACATCACCAGGATTGGAC
Cdkn2b/p16		CATCTGGAGCAGCATGGAGTC	TACGACCGAAAGAGTTCGGGG
Gapdh		AGCTTGTCATCAACGGGAAG	TTTGATGTTAGTGGGGTCTCG
smRNA RNA FISH probe sets
Probe ID	Sequence	3' mod
PVT1_exons_1	tctgggaatgctaagttcgt	Quasar 570
PVT1_exons_2	ccatgtgacgtttctgattt	Quasar 570
PVT1_exons_3	acacatccaagcactgagag	Quasar 570
PVT1_exons_4	aaatcagacctccgagatgt	Quasar 570
PVT1_exons_5	ttcaggaagtctccagagag	Quasar 570
PVT1_exons_6	cagaattactccccaggaaa	Quasar 570
PVT1_exons_7	gggtagagatacaatcctct	Quasar 570
PVT1_exons_8	gctctcagaaacactgcatt	Quasar 570
PVT1_exons_9	ctggttcttctgagagactg	Quasar 570
PVT1_exons_10	aggcatctcacagcaaagta	Quasar 570
PVT1_exons_11	ttatcacattagaggacccg	Quasar 570
PVT1_exons_12	acttggcatctcttaagtca	Quasar 570
PVT1_exons_13	agacttccatctttgctatt	Quasar 570
PVT1_exons_14	cagctgtcttataggattgc	Quasar 570
PVT1_exons_15	tcttagggtcagtatcatgg	Quasar 570
PVT1_exons_16	agtattctagcttggagcta	Quasar 570
PVT1_exons_17	ttgtcactccatttggcaaa	Quasar 570
PVT1_exons_18	tgcttaaagaccacagaggc	Quasar 570
PVT1_exons_19	attgctttgggtattttggt	Quasar 570
PVT1_exons_20	aatgtctacttgttggccaa	Quasar 570
PVT1_exons_21	tagcagagtggttcaaaggc	Quasar 570
PVT1_exons_22	agaatttcagagggcactcg	Quasar 570
PVT1_exons_23	agacttagggcatacaggta	Quasar 570
PVT1_exons_24	ctggattctgtagctattct	Quasar 570
PVT1_exons_25	taaagcatccagggcagaac	Quasar 570
PVT1_exons_26	tgactcctgttggaaaacca	Quasar 570
PVT1_exons_27	cacgctcatgtcctttaata	Quasar 570
PVT1_exons_28	gtttagcactatccatcttt	Quasar 570
PVT1_exons_29	ttgctctccttatgaagagg	Quasar 570
PVT1_exons_30	gaaaccttaagcatgagcca	Quasar 570
PVT1_exons_31	agtgcactcttatacgtcac	Quasar 570
PVT1_exons_32	atcttaagatggcttggacc	Quasar 570
PVT1_exons_33	gagattcggaactgacaggc	Quasar 570
PVT1_exons_34	aaagagaacgtgtcccttgt	Quasar 570
PVT1_exons_35	tctattgtaggttgttcctg	Quasar 570
PVT1_exons_36	aaatccaggctacttctcag	Quasar 570
PVT1_exons_37	gcctccagagaaaacgatga	Quasar 570
PVT1_exons_38	cagggctcatgagaacagag	Quasar 570
PVT1_exons_39	cttaccaggagaagcatcat	Quasar 570
PVT1_exons_40	cagcacatagaacacaggca	Quasar 570
PVT1_exons_41	gaagattgtgccaggaactc	Quasar 570
PVT1_exons_42	cagatcctggtttagaacgg	Quasar 570
PVT1_exons_43	ctgtcatcttctcttctttg	Quasar 570
PVT1_exons_44	tccttaatgtgctaccacaa	Quasar 570
PVT1_exons_45	ggattctacttcaccatagg	Quasar 570
PVT1_exons_46	ccaaggcattatgaagtgca	Quasar 570
PVT1_exons_47	aaagtgtctcagggaatcct	Quasar 570
PVT1_exons_48	tcagtaagtcacagctgtga	Quasar 570
PVT1_intron_AE1up_1	ttccaggggataaacttgga	Quasar 670
PVT1_intron_AE1up_2	aatgcaaaagccactttcct	Quasar 670
PVT1_intron_AE1up_3	aaggttaacacgcgctcgtg	Quasar 670
PVT1_intron_AE1up_4	tcgagtctagtgatgaggaa	Quasar 670
PVT1_intron_AE1up_5	acacccaaactctctggcaa	Quasar 670
PVT1_intron_AE1up_6	tagaggccatcctgggaaat	Quasar 670
PVT1_intron_AE1up_7	gcataaatccagaattacct	Quasar 670
PVT1_intron_AE1up_8	ctgaggaaatgggctcttga	Quasar 670
PVT1_intron_AE1up_9	caaatctgcgctgattgcag	Quasar 670
PVT1_intron_AE1up_10	tcgtaaatgaggcctccaaa	Quasar 670
PVT1_intron_AE1up_11	gactagactcagacttccag	Quasar 670
PVT1_intron_AE1up_12	aaggatggagggagcatcac	Quasar 670
PVT1_intron_AE1up_13	gttttaggagatcaccttct	Quasar 670
PVT1_intron_AE1up_14	gcacagaaagtttcctgaca	Quasar 670
PVT1_intron_AE1up_15	cttccacgaacacaggaacg	Quasar 670
PVT1_intron_AE1up_16	tagcaaggatgaaggcgtgg	Quasar 670
PVT1_intron_AE1up_17	gttaaagcaacaagctatcc	Quasar 670
PVT1_intron_AE1up_18	tagccaagaaagggccaatc	Quasar 670
PVT1_intron_AE1up_19	cactcataggtacagcagaa	Quasar 670
PVT1_intron_AE1up_20	tggaagtctgcacagttctc	Quasar 670
PVT1_intron_AE1up_21	cacatgtagcttcatggctg	Quasar 670
PVT1_intron_AE1up_22	atccatgatgtgtctacaca	Quasar 670
PVT1_intron_AE1up_23	cagattatcacccactagta	Quasar 670
PVT1_intron_AE1up_24	gaacgttctggagagctcaa	Quasar 670
PVT1_intron_AE1up_25	gatttctctccttaagcttc	Quasar 670
PVT1_intron_AE1up_26	ttctccctatactctcttaa	Quasar 670
PVT1_intron_AE1up_27	gtcaaatgacaacaacccct	Quasar 670
PVT1_intron_AE1up_28	aacagagacctgcatcctta	Quasar 670
PVT1_intron_AE1up_29	caacatcctaccacatgcac	Quasar 670
PVT1_intron_AE1up_30	gtgaacaagcccaaacttgt	Quasar 670
PVT1_intron_AE1up_31	ctagctatgaccataggact	Quasar 670
